# Supplementary material for: Leishmania major Dihydrolipoyl dehydrogenase (DLD) is a key metabolic enzyme that drives parasite proliferation, pathology and host immune response
Source: PLoS Pathog. 2025 Mar 17;21(3):e1012978. doi: 10.1371/journal.ppat.1012978 (PMC11949353; doi:10.1371/journal.ppat.1012978)
Supplement: S1 Data — (XLSX) [file ppat.1012978.s004.xlsx]

## Sheet: Fig 1
Figure 1F				Figure 1I
WT	DLD KO	DLD AB		WT	DLD KO	DLD AB
11.7484	0.0140944	9.77332		20.4	0	14.9
12.9483	0.00754198	13.3823		18	0	15
12.5191	0.00324152	12.2145		17.8	0	14
				19.5	0	13.9

## Sheet: Fig 2
Figure 2A
	WT			DLD KO			DLD AB
Days
0	0.236	0.236	0.236	0.236	0.236	0.236	0.236	0.236	0.236
1	11.6	8.9	12.1	5.3	3.7	5	8.3	9.5	18
2	15	17	12	8	9	10	18	20	20
3	25	28	21	16	14	18	28	26	29
4	34	37	38	21	24	23	40	34	36
5	71.5	66.5	66.5	49.5	50.5	46.5	61.5	75.5	79.5
6	71	60.5	67	48	45	46	52	59	66.5
7	57.5	47	52.5	35.8	36	35	57	49	53
Figure 2C
	WT			DLD KO			DLD AB
6hr	235	218.416	238	184.158	199	192.568	180	218.812	210
24hr	691.089	781	721.675	321	305.941	310	754	691.089	760.877
48hr	966	918.812	934	212.871	202	205.876	882.178	862	945.98
72hr	1087	1075.49	1080	304.95	275.49	289	1034.31	1010.48	1050
Figure 2D
	WT			DLD KO			DLD AB
6hr	95	89.1089	90	88.1188	87	88.0986	86	90.099	87.9086
24hr	97.0297	90	95.8766	56	42.5743	45	93	83.1683	83.0899
48hr	93	94.0594	93.9043	37.6238	48	40.6568	82.1782	90	87.9877
72hr	82	87.2549	85.9877	47.5247	38.2353	42	90.1961	93.0693	91

## Sheet: Fig 3
Figure 3
Day 3
	WT	DLD KO	DLD AB
	57	38	48
	55	40	50
	56	42	51
	53	43	53
Day 7
	WT	DLD KO	DLD AB
	80	86	85
	79	84	81
	82	83	85
	85	85	80

## Sheet: Fig 4
Figure 4B				Figure 4D
WT	DLD KO	DLD AB		WT	DLD KO	DLD AB
121809	72628	114291		3023	2328	3451
119991	70861	118289		3126	2267	3186
120015	71674	119641		3116	2325	3215
Figure 4E											Figure 4F
	WT			DLD KO			DLD AB				WT	DLD KO	DLD AB
Time											12.1	35.4	15.6
1.38	14.7	15.4	15.1	46.7	40.9	43	20.5	15.4	18.32		12.4	28.2	16.8
9.92	16.9	17.9	17	50.1	45.9	49.17	20.4	17.9	19		13.7	31.6	16
18.47	18.7	19.7	16.1	53	49.1	52	20.9	19.7	20.5
27.14	19.2	21	20.6	56.9	40.6	52.1	20.3	21	20.96
35.69	21	22.6	21.9	59	45.1	50.67	21	22.6	22
44.25	22.2	22.2	22.3	60.8	50.3	55.2	21.1	22.2	21.87
52.92	23.4	24.7	23.9	66.9	55.2	60.9	23.9	24.7	24
61.48	19.9	22	21.5	62.8	56.5	61.67	24.9	22	23.65
70.04	18.9	23.4	21.8	60.1	57.6	59.8	25.8	23.4	24.1
78.71	6.62	8.64	7.56	17.8	9.93	12	5.57	8.64	7.81
87.49	7.02	9.2	8.4	18.6	10.7	12.54	5.72	9.2	8.1
96.23	6.86	8.82	7.6	17.6	10.4	13.13	5.32	8.82	7.1
Figure 4G											Figure 4H
	WT			DLD KO			DLD AB				WT	DLD KO	DLD AB
Time											0.683	1.93	0.94
1.38	0.683	0.897	0.781	1.93	1.64	1.782	0.897	0.94	0.92		0.719	1.96	1
9.92	0.719	0.929	0.826	1.96	1.66	1.876	0.929	1	0.812		0.752	1.6	1.1
18.47	0.752	0.951	0.778	2	1.55	1.987	0.951	1.1	1.011
27.14	0.808	1.1	0.901	2.21	2.46	2.342	1.1	1.2	1.19
35.69	0.856	1.19	1.11	2.27	2.51	2.452	1.19	1.1	1.132		Figure 4J
44.25	0.869	1.24	1.051	2.32	2.52	2.459	1.24	1.4	1.345		WT	DLD KO	DLD AB
52.92	1.13	1.9	1.201	2.95	2.66	2.781	1.9	1.92	1.915		8	22	10
61.48	0.996	1.85	1.321	2.84	2.69	2.781	1.85	1.95	1.79		9	17	12
70.04	0.948	1.85	1.456	2.77	2.71	2.81	1.85	1.96	1.871		4	14	8
78.71	0.341	0.468	0.398	0.962	0.47	0.671	0.468	0.63	0.56		5	20	6
87.49	0.32	0.439	0.412	0.846	0.465	0.516	0.439	0.58	0.52		6	18	14
96.23	0.317	0.416	0.345	0.76	0.464	0.521	0.416	0.548	0.456

## Sheet: Fig 5
Figure 5A
	WT						DLD KO						DLD AB
Weeks post-infection
1	0.1	0.5	0.4	0.31	0.3	0.4	0	0	0	0	0	0	0.3	0.2	0.3	0.2	0.3	0.21
2	1.15	1.75	1.65	1.7	1.6	1.7	0.1	0.1	0.2	0.2	0.1	0.01	0.5	0.6	0.5	0.6	0.6	0.7
3	1.8	2.2	2.1	2.18	2.1	2.13	0.1	0.1	0.1	0.2	0.2	0.1	0.4	0.5	0.7	0.8	0.7	0.67
4	2.34	2.28	2.37	2.31	2.3	2.35	0.15	0.12	0.15	0.12	0.11	0.12	0.81	0.61	0.9	0.9	0.9	0.8
5	2.24	2.04	2.1	2.06	2.15	2.23	0.15	0.12	0.15	0.2	0.13	0.14	0.81	0.72	0.81	0.72	0.93	0.8
Figure 5B
	WT								DLD KO								DLD AB
Weeks post-infection
1	0.3	0.2	0.2	0.67	0.41	0.52	0.3	0.2	0.01	0.02	0.01	0	0	0	0	0	0	0	0	0.22	0	0	0.33	0.19
2	0.52	1.1	0.92	1.03	1.17	1.13	0.72	0.67	0.01	0	0.01	0.1	0.1	0.1	0	0	0.32	0.42	0.52	0.41	0.32	0.42	0.5	0.48
3	2.1	1.9	2.2	1.41	1.71	2.11	2	2.6	0.01	0	0.02	0.1	0.02	0.1	0.1	0.1	0.65	0.55	0.65	0.54	0.45	0.65	0.79	0.63
4	3.02	2.53	2.64	2.72	3.91	2.84	2.98	2.89	0.01	0.02	0.04	0.1	0.1	0.11	0.1	0.1	0.9	0.89	0.81	0.98	0.99	1.09	0.9	1.1
5	3.37	3.5	3.7	3.8	3.84	3.82	3.9	3.67	0.1	0.06	0.1	0.09	0.1	0.1	0.1	0.06	1.5	1.4	1.3	1.6	1.8	1.89	1.99	1.5
Figure 5E
	WT	DLD KO	DLD AB
	7	3	5.67
	7.67	3.5	6
	7.5	3.25	6
	6.25	3.25	5.67
	6.67	3	5.67
	7	3	6
Figure 5F
	WT								DLD KO								DLD AB
Weeks post-infection
3	6.67	8.67	7.5	7.5	8	7.67	7	7	4.33	4.67	5	4.25	4	4	4.33	4	6.67	6.33	6	6	6	6.33	6.67	6.33
5	8	9.67	9	9	9	9	8	9.67	5	5	4.5	5	4	5	4	4.5	7.67	7	7	8.33	7.67	7	6.67	7.67

## Sheet: Fig 6
Figure 6A
%	WT								DLD KO								DLD AB
IFN-g	4.18	4.02	4.12	3	3.9	4.41	4	4.2	1.68	1.2	1.3	1.59	1.49	1.4	1.45	1.38	2.34	1.94	2.2	3.05	3.01	3	3.6	3.45
TNF	73.5	70.2	82.3	80	74.4	63.7	70	74.1	50	52.9	51	58.2	50	52	46.8	54	70.3	82.7	76.2	80	73.2	65.4	71	74.3
IL-4	2.48	2.63	2.67	2.79	2.28	2.8	2.6	2.78	1.13	1.9	1.86	1.2	1.37	1.2	1.47	1.43	2.25	2	2.3	2.58	2.36	2.49	2.6	2.43
IL-10	1.72	1.87	1.44	1.6	1.54	1.67	1.71	1.88	0.95	0.99	0.8	0.78	0.96	0.77	0.8	0.84	1.48	1.57	1.85	1.69	1.56	1.54	1.87	1.59
Figure 6B
%	WT								DLD KO								DLD AB
IFN-g	9.34	8.76	7.98	7.22	9.98	9	7.78	9.85	4.97	4.6	4.35	4.81	4.56	4	4.77	4.81	5.1	6.1	6.13	6.59	7	7	6.54	6.34
TNF	81.5	80	81	81	79.6	78.4	81.1	79.2	65.4	56.2	60	61.4	63.2	58.3	59.4	64.9	71.3	71.2	70	71.1	69.3	71.2	69.5	70.1
IL-4	3	2.8	2.62	3.35	2.54	2.6	3.1	2.34	0.82	0.8	0.96	0.83	0.71	0.78	0.91	0.81	1.5	1.9	1.33	1.35	1.66	1.81	1.85	1.72
IL-10	1.95	1.61	1.52	1.68	1.91	1.56	1.78	1.91	0.76	0.9	0.87	0.88	0.82	0.72	0.77	0.71	1.23	1.24	1.34	1.28	1.22	1.2	1.29	1.2
Figure 6C
pg/ml	WT								DLD KO								DLD AB
IFN-g	23509.2	21302	20000	22000	21456	22345	21345	22178	34.55	30	20	35.67	34.16	31.23	24.1	28.91	632.4	9806.46	8000	7570	7816	7341	8172	7891
TNF	121.95	70	50	100	112.1	118.23	100.56	50.98	6.18	4	5.89	7.89	6.9	7.24	6.67	6.23	80.35	50.45	76.23	78.87	122.3	115.5	102.1	97.45
IL-4	415.54	325.71	450.8	380.6	409.23	378.8	367.9	381.8	25	26	22.27	25.3	15.67	17.18	20.9	21.8	799.09	800.23	901.89	632.4	768.23	869.29	749.25	843.1
IL-10	6758.17	4666	4913	5012	5012.2	6123	5418	5351	37.85	30.34	23.78	38.95	39.45	24.34	37.45	31.79	345.56	3842.22	4000	3529	2458	3516	24517	781
Figure 6D
pg/ml	WT								DLD KO								DLD AB
IFN-g	1535.91	2411.8	2167	2341.29	1781.23	1891.24	1846.29	1945.19	356.46	478.28	321	398.12	451	424.19	397.91	412.04	1042.18	754.87	1642.76	1442.86	794.76	849.34	1247.46	942.69
TNF	886.45	528.38	659	768.32	898.78	789.14	789.73	625.15	220.17	279.61	179.87	150.45	189.23	158.91	221.35	245.45	472.82	521.67	421.58	482.27	491.76	516.84	486.79	506.14
IL-4	152.01	285.08	189.36	256.1	234.67	278.56	172.67	247.98	65.86	47.59	39.96	55.36	37.15	59.36	57.28	60.46	108.8	133.56	116.15	119.6	124.66	105.85	129.62	138.49
IL-10	732.25	1527.24	942.39	1236.98	1109.01	876.27	987.24	1324.25	106.71	136.06	63.79	126.31	124.02	74.74	121.29	84.46	313.54	373.45	289.85	279.45	348.95	363.15	336.58	376.48

## Sheet: Fig 7
Figure 7C
	WT				DLD KO
Weeks post-infection
1	6.19	8.09	7.39	6.68	5.83	11	7.34	6.85
4	93.9	94.8	92.5	92.89	51.6	33.2	48.7	39.52
Figure 7D
	WT				DLD KO
Weeks post-infection
1	45	129	99	65	140	241	195	176
4	8409	12338	9825	10345	161	556	284	446

## Sheet: Fig 8
Figure 8B										Figure 8C
	Naïve				Challenge					Naïve	Challenge
Days										8	6
3	0.05	0.04	0.07	0.06	0.02	0.06	0.09	0.07		9.33	5
7	0.17	0.2	0.12	0.18	0.13	0.11	0.11	0.12		9	4.5
14	0.61	0.71	0.81	0.82	0.21	0.19	0.2	0.17		9	4.5
21	1.55	1.27	1.72	1.68	0.3	0.37	0.31	0.35
Figure 8E										Figure 8F
%	Naïve				Challenge					IFN-g/IL-4	Naïve	Challenge
IFN-g	1.71	1.4	1.72	1.6	2.1	1.99	2.4	2.05			0.443005	2.05882
TNF	76.6	73.2	68.1	70	75.7	81.4	77.1	78			0.388889	1.21341
IL-4	3.86	3.6	3.77	3.7	1.02	1.64	1.7	1.5			0.456233	1.41176
IL-10	1.41	1.2	1.3	1.4	0.35	0.2	0.3	0.2			0.34	1.8
Figure 8G										Figure 8H
pg/ml	Naïve				Challenge					IFN-g/IL-4	Naïve	Challenge
IFN-g	21.54	1.74	31.58	35.21	3332.35	4616.39	2178	2516			0.00107506	1.01308
TNF	106.66	58.36	84.56	70	83.24	68.67	36.09	65			0.152732	0.787963
IL-4	5181.11	4313.84	2574	2150	232.37	233.12	186	220			0.001	1.24444
IL-10	1036.67	749.85	810.18	998.73	65.95	61.68	69.87	75.55			0.1	1.3

## Sheet: S1 Fig
S1 Fig C
WT	DLD KO
1.33793	1.43396
1.28765	1.39627
1.29268	1.3517

## Sheet: S2 Fig 
S2 Fig B
Days
3	2.46229	2.34567	2.42189	2.44528	2.43488	2.35179
7	1.15669	1.11789	1.13252	0.0973956	0.167875	0.145272
56	0.363493	0.565433	0.617263	0.000671651	0.000345	0.000432574

[truncated: 1 more sheets: S3 Fig]
